# Supplementary material for: Prognostic Role of PD-L1 Expression in Invasive Breast Cancer: A Systematic Review and Meta-Analysis
Source: Cancers (Basel). 2021 Dec 3;13(23):6090. doi: 10.3390/cancers13236090 (PMC8656531; doi:10.3390/cancers13236090)
Supplement: Supplementary file 1 [file cancers-13-06090-s001.zip]

Archive with 1 entries (1 files):
- cancers-1414406-supplementary.pdf
